# Supplementary material for: Selective activation and expansion of regulatory T cells using lipid encapsulated mRNA encoding a long-acting IL-2 mutein
Source: Nat Commun. 2022 Jul 5;13:3866. doi: 10.1038/s41467-022-31130-9 (PMC9256694; doi:10.1038/s41467-022-31130-9)
Supplement: Supplementary file 3 — Source Data [file 41467_2022_31130_MOESM3_ESM.xlsx]

## Sheet: Titler
Selective activation and expansion of regulatory T cells using lipid encapsulated mRNA encoding a long-acting IL-2 mutein
Seymour de Picciotto, Nicholas DeVita, Chiaowen Joyce Hsiao, Christopher Honan, Sze-Wah Tse, Mychael Nguyen, Joseph D. Ferrari, Wei Zheng, Brian T. Wipke, Eric Huang Moderna, Inc., Cambridge, MA, 0239, USA
Source Data

## Sheet: Figure 1A
Conc. (pM)	HSA-IL2wt			HSA-IL2m
500000	1181	1097	1172	774	784	758
100000	1186	1170	1249	837	777	782
20000	1127	1186	1183	798	740	747
4000	1163	1179	1249	765	745	779
800	1125	1147	1218	747	720	681
160	1132	1049	1125	657	625	642
32	837	935	945	634	573	591
6.4	737	753	697	642	633	585
1.28	690	677	655	591	590	608
0.256	625	692	657	617	624	591
0	565	602	605	568	568	573

## Sheet: Figure 1B
Conc. (pM)	HSA-IL2wt			HSA-IL2m
500000	853	777	803	638	631	625
100000	877	808	839	685	633	634
20000	835	803	794	663	616	617
4000	786	819	812	641	636	634
800	782	781	784	684	700	658
160	765	687	753	697	660	661
32	699	733	722	689	652	665
6.4	715	697	657	717	697	660
1.28	705	699	697	660	655	650
0.256	705	715	713	668	697	685
0	649	682	676	668	655	649

## Sheet: Figure 1C
Conc. (pM)	HSA-IL2wt			HSA-IL2m
500000	1206	1141	1186	767	758	757
100000	1168	1147	1145	828	769	758
20000	1152	1091	1125	793	743	758
4000	1067	1127	1119	767	767	796
800	958	984	998	858	837	772
160	923	848	897	864	814	796
32	833	875	853	839	801	810
6.4	839	814	791	864	835	794
1.28	849	835	864	807	784	793
0.256	839	842	868	833	823	816
0	770	805	812	796	789	770

## Sheet: Figure 1D
Time (min)	HSA-IL2wt				HSA-IL2m
125	794	616	639	689	574	537	567	571
65	730	699	720	775	613	597	591	568
30	758	805	725	774	558	564	583	528
10	733	735	666	673	475	445	461	458
0	367	360	332	337	373	376	343	345

## Sheet: Figure 1E
Time (min)	HSA-IL2wt				HSA-IL2m
125	788	663	673	757	628	573	576	610
65	858	769	770	816	627	625	558	611
30	903	968	808	868	653	594	579	568
10	970	903	770	831	583	546	535	570
0	537	534	534	509	585	527	557	487

## Sheet: Figure 1F
Time (min)	HSA-IL2wt				HSA-IL2m
125	846	735	732	833	663	631	625	669
65	950	868	862	886	655	660	705	663
30	1030	1051	910	954	703	638	641	608
10	1117	1022	855	916	622	582	579	608
0	585	585	510	547	666	574	506	509

## Sheet: Figure 2A
Dose (mpk)	HSA-IL2wt					HSA-IL2m					(-)
0											1.87396	1.33264	2.5816	1.91436	2.301
0.03	2.20929	1.99213	3.41779	5.26454	5.19475	2.44573	2.5044	2.70494	3.36769	2.63333
0.1	6.05389	4.59527	6.06569	6.88857	2.60196	4.75424	4.63978	3.11436	3.83321	7.06104

## Sheet: Figure 2B
Dose (mpk)	HSA-IL2wt					HSA-IL2m					(-)
0											1.02219	0.755979	0.928699	1.29254	1.86246
0.03	5.64699	2.55468	3.50142	4.17334	4.80657	2.58563	2.47258	1.39507	0.820615	1.20702
0.1	11.4633	1.41668	6.68229	7.04329	4.34682	7.55961	2.81895	2.60857	6.13219	5.58101

## Sheet: Figure 2C
	HSA-IL2m 0.01 mpk				HSA-IL2m 0.03 mpk				HSA-IL2m 0.10 mpk				HSA-IL2wt 0.03 mpk
-5	5.28	4.59	3.26	3.56	5.14	5.65	3.1	7.59	4.39	5.56	4.29	5.72	8.72	4.49	4.68	4.27
0	2.7	5.23	3.08	3.96	5.56	3.64	5.49	6.86	4.4	6.21	5.21	6.82	8.5	3.65	8	3.6
1	7.1	4.19	6.9	5.44	6.55	6.94	8.47	14.8	6.58	9.23	5.86	10.8	10.7	9.94		17.6
3	8.79	8.39	5.73	8.23	10.6	13.7	9.09	20.3	16	11.5	20.1	14	27.2	18.3	10.4	17.5
5	20.1	20.6	24.2	15.3	36.5	38	17.5	49.3	27.7	30		49.2	44	29	39.3	36.7
8	18.3	29.1	59	23.4	60.2	64.9	53.9	72.8	31.5	59.9	49.2	38.6	14.9	13.1	9.06	11.2
14	10.2	11	16.1	6.5	21.8	22.8	14.8	24.3	12.9	19.1	15.2	14.7	11.6	7.57	8.55	6.23

[truncated: 67 more sheets: Figure 2D, Figure 2E, Figure 2F, Figure 3A, Figure 3B, Figure 3C, Figure 3D, Figure 3E, Figure 3F, Figure 3G, Figure 3H, Figure 4A, Figure 4B, Figure 4C, Figure 4D, Figure 4E, Figure 4F, Figure 4G, Figure 4H, Figure 5F …]
